# Supplementary material for: Targeting Homologous Recombination Deficiency in Ovarian Cancer with PARP Inhibitors: Synthetic Lethal Strategies That Impact Overall Survival
Source: Cancers (Basel). 2022 Sep 23;14(19):4621. doi: 10.3390/cancers14194621 (PMC9563432; doi:10.3390/cancers14194621)
Supplement: Supplementary file 1 [file cancers-14-04621-s001.zip]

Archive with 1 entries (1 files):
- cancers-1832471-supplementary.pdf
